# Supplementary material for: SUMOgo: Prediction of sumoylation sites on lysines by motif screening models and the effects of various post-translational modifications
Source: Sci Rep. 2018 Oct 19;8:15512. doi: 10.1038/s41598-018-33951-5 (PMC6195521; doi:10.1038/s41598-018-33951-5)
Supplement: Supplementary file 2 — Dataset 1 [file 41598_2018_33951_MOESM2_ESM.xlsx]

## Sheet: 工作表1
dbPTM	Q9SJN0	391	phosphosite	Q63120	949			Q9SJN0	391	Q63120	949
	P10275	386		P49748	635			P10275	386	P49748	635
	P10275	520		Q9UKV3	532			P10275	520	Q9UKV3	532
	Q92754	10		P60709	68			Q92754	10	P60709	68
	P54253	16		P60709	113			P54253	16	P60709	113
	P54253	194		P60709	284			P54253	194	P60709	284
	P54253	609		P63261	113			P54253	609	P63261	113
	P54253	696		P55265	418			P54253	696	P55265	418
	P54253	745		Q9UKV8	402			P54253	745	Q9UKV8	402
	O15265	257		Q09666	891			O15265	257	Q09666	891
	Q9WTL8	266		Q09666	1726			Q9WTL8	266	Q09666	1726
	P35520	211		Q09666	2062			P35520	211	Q09666	2062
	O00257	494		Q09666	2524			O00257	494	Q09666	2524
	P32457	11		Q09666	2908			P32457	11	Q09666	2908
	P32457	30		Q3U1U7	542			P32457	30	Q3U1U7	542
	P32457	63		Q3U1U7	583			P32457	63	Q3U1U7	583
	P32457	287		Q3U1U7	660			P32457	287	Q3U1U7	660
	P17676	174		P31749	276			P17676	174	P31749	276
	P49716	120		P31749	301			P49716	120	P31749	301
	Q9JIX5	609		P10107	257			Q9JIX5	609	P10107	257
	Q9UKF6	462		P07356	10			Q9UKF6	462	P07356	10
	Q9UKF6	465		P08758	29			Q9UKF6	465	P08758	29
	Q9UKF6	545		Q92754	10			Q9UKF6	545	Q92754	10
	Q13363	428		Q9UJX5	772			Q13363	428	Q9UJX5	772
	Q61164	74		Q9UJX5	798			Q61164	74	Q9UJX5	798
	Q61164	698		P05067	670			Q61164	698	P05067	670
	Q92841	129		P05067-4	587			Q92841	129	P05067-4	587
	P17844	53		P05067-4	595			P17844	53	P05067-4	595
	O00429	532		P10275	386			O00429	532	P10275	386
	O00429	535		P10275	520			O00429	535	P10275	520
	O00429	558		Q5T5U3	1442			O00429	558	Q5T5U3	1442
	O00429	568		Q4LE39	429			O00429	568	Q4LE39	429
	O00429	597		Q4LE39	440			O00429	597	Q4LE39	440
	O00429	608		P53762	245			O00429	608	P53762	245
	P55265	418		P32121	295			P55265	418	P32121	295
	P19419	230		P32120-2	293			P19419	230	P32120-2	293
	P19419	249		P32120-2	295			P19419	249	P32120-2	295
	P19419	254		P32120-2	397			P19419	254	P32120-2	397
	Q09472	1020		P32120-2	400			Q09472	1020	P32120-2	400
	Q09472	1024		O15446	270			Q09472	1024	O15446	270
	P11474	14		Q99683	535			P11474	14	Q99683	535
	P11474	403		Q99683	1083			P11474	403	Q99683	1083
	P62508	40		Q99683	1114			P62508	40	Q99683	1114
	P27577	15		P54253	16			P27577	15	P54253	16
	P27577	227		P54253	194			P27577	227	P54253	194
	P43268	96		P54253	609			P43268	96	P54253	609
	P43268	226		P54253	696			P43268	226	P54253	696
	P43268	260		P54253	745			P43268	260	P54253	745
	O35346	152		Q8WWM7	573			O35346	152	Q8WWM7	573
	P58012	25		Q8WWM7	641			P58012	25	Q8WWM7	641
	P15976	137		P54252	166			P15976	137	P54252	166
	P17679	137		O15265	257			P17679	137	O15265	257
	P41277	64		P18847	42			P41277	64	P18847	42
	Q04322	498		P17544	118			Q04322	498	P17544	118
	P02293	7		Q96GD4	85			P02293	7	Q96GD4	85
	P02293	8		Q96GD4	87			P02293	8	Q96GD4	87
	P02294	7		Q96GD4	202			P02294	7	Q96GD4	202
	P02294	8		O35625	858			P02294	8	O35625	858
	Q13547	444		O35625	861			Q13547	444	O35625	861
	Q13547	476		P97303	201			Q13547	476	P97303	201
	P56524	559		Q9BYV9	202			P56524	559	Q9BYV9	202
	P51858	80		P97303	275			P51858	80	P97303	275
	Q14526	333		Q9BYV9	276			Q14526	333	Q9BYV9	276
	Q16665	391		P97303	420			Q16665	391	P97303	420
	Q16665	477		Q9BYV9	421			Q16665	477	Q9BYV9	421
	Q86Z02	25		P97303	579			Q86Z02	25	P97303	579
	Q9H2X6	32		Q9BYV9	580			Q9H2X6	32	Q9BYV9	580
	P07910	250		Q9QYE3	637			P07910	250	Q9QYE3	637
	P52597	72		Q99PV8	679			P52597	72	Q99PV8	679
	Q00613	298		Q99PV8	877			Q00613	298	Q99PV8	877
	Q9ULV5	293		Q9NYF8	831			Q9ULV5	293	Q9NYF8	831
	O80982	315		O14503	159			O80982	315	O14503	159
	Q9LSE2	393		O14503	279			Q9LSE2	393	O14503	279
	Q03267	58		Q9C0J9	210			Q03267	58	Q9C0J9	210
	Q03267	239		Q9C0J9	266			Q03267	239	Q9C0J9	266
	P10914	275		P54132	317			P10914	275	P54132	317
	P10914	299		P54132	331			P10914	299	P54132	331
	P14316	137		P54132	344			P14316	137	P54132	344
	P14316	166		P54132	347			P14316	166	P54132	347
	P14316	293		O00327	259			P14316	293	O00327	259
	Q92985	444		Q9WTL8	266			Q92985	444	Q9WTL8	266
	Q92985	446		P38398	119			Q92985	446	P38398	119
	Q92993	430		Q99856	398			Q92993	430	Q99856	398
	Q92993	451		O60566	250			Q92993	451	O60566	250
	P22460	221		P53566	159			P22460	221	P53566	159
	P22460	536		P05554	159			P22460	536	P05554	159
	P46099	56		P17676	174			P46099	56	P17676	174
	Q60980	10		P49716	120			Q60980	10	P49716	120
	Q60980	197		Q00322	120			Q60980	197	Q00322	120
	O95600	67		Q15744	121			O95600	67	Q15744	121
	Q9CAE3	287		Q9CXW3	16			Q9CAE3	287	Q9CXW3	16
	Q9CAE3	693		Q9P1Z2	29			Q9CAE3	693	Q9P1Z2	29
	Q9CAE3	770		Q9Y2W7	26			Q9CAE3	770	Q9Y2W7	26
	P02545	201		Q9Y2W7	90			P02545	201	Q9Y2W7	90
	Q91ZP3	599		P17655	390			Q91ZP3	599	P17655	390
	Q91ZP3	629		Q62915	679			Q91ZP3	629	Q62915	679
	P54841	32		P42575	77			P54841	32	P42575	77
	P54841	297		Q9UKL3	1813			P54841	297	Q9UKL3	1813
	O54790	14		P51638	38			O54790	14	P51638	38
	P49137	353		P45481	999			P49137	353	P45481	999
	Q9UIS9	499		P45481	1034			Q9UIS9	499	P45481	1034
	Q9UIS9	538		P45481	1057			Q9UIS9	538	P45481	1057
	Q02078	403		P35520	211			Q02078	403	P35520	211
	Q2MJT0	395		O00257	494			Q2MJT0	395	O00257	494
	Q06413	391		Q8IX12	1012			Q06413	391	Q8IX12	1012
	Q14814	439		Q16204	74			Q14814	439	Q16204	74
	O75030	289		Q16204	266			O75030	289	Q16204	266
	O75030	423		Q16204	424			O75030	423	Q16204	424
	Q55CL6	105		P24941	33			Q55CL6	105	P24941	33
	P35719	137		Q96SN8	431			P35719	137	Q96SN8	431
	P13297	9		Q03188	534			P13297	9	Q03188	534
	P13297	127		Q03188	721			P13297	127	Q03188	721
	Q15788	732		Q03188	746			Q15788	732	Q03188	746
	Q15788	774		Q9P2D1	1196			Q15788	774	Q9P2D1	1196
	Q9Y6K9	277		Q9HCK8	592			Q9Y6K9	277	Q9HCK8	592
	Q9Y6K9	309		Q96EP1	663			Q9Y6K9	309	Q96EP1	663
	Q9Y2X3	467		Q8IYA6	198			Q9Y2X3	467	Q8IYA6	198
	Q9Y2X3	497		P51798	93			Q9Y2X3	497	P51798	93
	P06748	230		O15516	67			P06748	230	O15516	67
	P06748	263		O15516	842			P06748	263	O15516	842
	Q505F1	238		Q9UKF6	462			Q505F1	238	Q9UKF6	462
	Q9QXZ7	178		Q9UKF6	465			Q9QXZ7	178	Q9UKF6	465
	P54846	20		Q9UKF6	545			P54846	20	Q9UKF6	545
	P54846	24		P29373	102			P54846	24	P29373	102
	P04637	386		P16220	285			P04637	386	P16220	285
	O15350	627		P16220	304			O15350	627	P16220	304
	Q61183	730		O08553	374			Q61183	730	O08553	374
	Q99497	130		Q13363	428			Q99497	130	Q13363	428
	P15873	127		P49711	74			P15873	127	P49711	74
	P15873	164		Q61164	74			P15873	164	Q61164	74
	P27815	358		P49711	689			P27815	358	P49711	689
	Q08499	387		Q61164	698			Q08499	387	Q61164	698
	Q8N2W9	35		Q9UER7	630			Q8N2W9	35	Q9UER7	630
	Q8N2W9	128		Q9UER7	631			Q8N2W9	128	Q9UER7	631
	P29590	65		Q92841-3	50			P29590	65	Q92841-3	50
	P29590	160		P17844	53			P29590	160	P17844	53
	P29590	490		P00374	179			P29590	490	P00374	179
	P20263	118		Q99497	130			P20263	118	Q99497	130
	P06401	7		O60479	83			P06401	7	O60479	83
	P06401	388		O60479	112			P06401	388	O60479	112
	P06401	531		Q14204	3207			P06401	531	Q14204	3207
	P29373	102		P26358	148			P29373	102	P26358	148
	P46061	526		P26358	194			P46061	526	P26358	194
	P10276	166		P26358	675			P10276	166	P26358	675
	P10276	171		P26358	739			P10276	171	P26358	739
	P10276	399		P26358	957			P10276	399	P26358	957
	P49792	2592		P26358	1135			P49792	2592	P26358	1135
	P27694	449		P26358	1609			P27694	449	P26358	1609
	P27694	577		O00429	532			P27694	577	O00429	532
	Q06624	35		O00429	535			Q06624	35	O00429	535
	P04456	61		O00429	558			P04456	61	O00429	558
	P09651	113		O00429	568			P09651	113	O00429	568
	P35398	273		O00429	594			P35398	273	O00429	594
	P19793	108		O00429	597			P19793	108	O00429	597
	Q15424	231		O00429	606			Q15424	231	O00429	606
	Q15424	294		O00429	608			Q15424	294	O00429	608
	Q14151	230		Q9NR20	360			Q14151	230	Q9NR20	360
	Q14151	293		O60832	39			Q14151	293	O60832	39
	Q01826	744		O60832	43			Q01826	744	O60832	43
	Q07657	426		Q9BUJ2	117			Q07657	426	Q9BUJ2	117
	Q07657	437		Q9UQ80	93			Q07657	437	Q9UQ80	93
	P11978	1128		Q9UQ80	298			P11978	1128	Q9UQ80	298
	Q680Q4	100		P13639	322			Q680Q4	100	P13639	322
	Q680Q4	488		P13639	529			Q680Q4	488	P13639	529
	Q8TAD8	30		Q99607	657			Q8TAD8	30	Q99607	657
	P00445	19		P19419	230			P00445	19	P19419	230
	P00445	70		P19419	249			P00445	70	P19419	249
	Q8AXX8	52		P19419	254			Q8AXX8	52	P19419	254
	Q8AXX8	341		P41970	162			Q8AXX8	341	P41970	162
	P48432	247		P28324	167			P48432	247	P28324	167
	P35712	404		P07814	318			P35712	404	P07814	318
	P35712	417		P03372	171			P35712	417	P03372	171
	B7ZR65	61		P03372	180			B7ZR65	61	P03372	180
	B7ZR65	365		P03372	266			B7ZR65	365	P03372	266
	P08047	16		P03372	268			P08047	16	P03372	268
	Q02447	120		P03372	299			Q02447	120	P03372	299
	Q02447	551		P03372	472			Q02447	551	P03372	472
	P38904	981		Q96RT1	506			P38904	981	Q96RT1	506
	P38904	1154		Q9WVS8	6			P38904	1154	Q9WVS8	6
	P42224	703		Q9WVS8	22			P42224	703	Q9WVS8	22
	Q13285	119		P41161	89			Q13285	119	P41161	89
	Q13285	194		P41161	263			Q13285	194	P41161	263
	P61956	11		P41161	293			P61956	11	P41161	293
	P55854	11		P41161	350			P55854	11	P41161	350
	Q15022	72		P41161	468			Q15022	72	P41161	468
	Q15022	73		O08580	14			Q15022	73	O08580	14
	Q15022	75		O08580	402			Q15022	75	O08580	402
	Q13569	330		P62508	40			Q13569	330	P62508	40
	Q9NQB0	320		P62509	360			Q9NQB0	320	P62509	360
	P80204	389		P27577	15			P80204	389	P27577	15
	Q13263	554		P14921	200			Q13263	554	P14921	200
	Q13263	676		P27577	227			Q13263	676	P27577	227
	Q13263	750		P28322	95			Q13263	750	P28322	95
	Q13263	804		P43268	96			Q13263	804	P43268	96
	P11387	117		P43268	226			P11387	117	P43268	226
	Q9Y4K3	124		P28322	227			Q9Y4K3	124	P28322	227
	Q9Y4K3	142		P43268	260			Q9Y4K3	142	P43268	260
	Q9Y4K3	453		P28322	261			Q9Y4K3	453	P28322	261
	Q05024	201		P43268	322			Q05024	201	P43268	322
	Q05024	215		Q9UIA9	348			Q05024	215	Q9UIA9	348
	Q9UHF7	1192		Q99502	43			Q9UHF7	1192	Q99502	43
	Q9UHF7	1201		Q99502	147			Q9UHF7	1201	Q99502	147
	O75643	944		O35346	152			O75643	944	O35346	152
	O75643	971		O15360	921			O75643	971	O15360	921
	O75643	1071		O95365	61			O75643	1071	O95365	61
	O75643	1199		Q96AE4	312			O75643	1199	Q96AE4	312
	O75643	2091		Q8NHM5	890			O75643	2091	Q8NHM5	890
	P61085	14		P39748	168			P61085	14	P39748	168
	Q9UHP3	99		P97447-2	144			Q9UHP3	99	P97447-2	144
	P03169	450		P97447-2	171			P03169	450	P97447-2	171
	P19893	175		Q01543	67			P19893	175	Q01543	67
	P19893	180		P21333	299			P19893	180	P21333	299
	P19544	73		Q99518_VAR_064887	492			P19544	73	Q99518_VAR_064887	492
	P19544	177		Q8N3X1	348			P19544	177	Q8N3X1	348
	Q13426	210		Q8IX07	463			Q13426	210	Q8IX07	463
	P37275	347		Q8IX07	501			P37275	347	Q8IX07	501
	P37275	774		P01100	265			P37275	774	P01100	265
	O60315	391		P01101	265			O60315	391	P01101	265
	O60315	866		P32182	6			O60315	866	P32182	6
	P04150	277		P58012	25			P04150	277	P58012	25
	P04150	293		Q08050	201			P04150	293	Q08050	201
	Q9QZR5	1189		Q08050	218			Q9QZR5	1189	Q08050	218
	P27782	25		Q08050	356			P27782	25	Q08050	356
	P27782	267		Q08050	440			P27782	267	Q08050	440
	O15525	14		Q08050	460			O15525	14	Q08050	460
	Q9QXZ7	315		Q08050	478			Q9QXZ7	315	Q08050	478
	Q9QXZ7	322		Q08050	495			Q9QXZ7	322	Q08050	495
	Q6DJT9	244		Q08050-2	201			Q6DJT9	244	Q08050-2	201
	Q6DJT9	263		Q08050-2	218			Q6DJT9	263	Q08050-2	218
	Q9NS56	560		Q08050-2	341			Q9NS56	560	Q08050-2	341
	P16220	285		Q08050-2	445			P16220	285	Q08050-2	445
	P16220	304		Q08050-2	463			P16220	304	Q08050-2	463
	Q14164	231		Q08050-2	480			Q14164	231	Q08050-2	480
	P17544	118		P15408	222			P17544	118	P15408	222
	Q9QYE3	634		Q96QD9	140			Q9QYE3	634	Q96QD9	140
	P45481	999		P15976	137			P45481	999	P15976	137
	P45481	1034		P17679	137			P45481	1034	P17679	137
	P45481	1057		Q08369	366			P45481	1057	Q08369	366
	Q8IYA6	198		Q86YP4	30			Q8IYA6	198	Q86YP4	30
	P42260	886		Q86YP4	487			P42260	886	Q86YP4	487
	P47743	882		Q8WXI9	33			P47743	882	Q8WXI9	33
	Q9UBD0	215		Q9NP62	156			Q9UBD0	215	Q9NP62	156
	Q16666	561		Q8TEQ6	754			Q16666	561	Q8TEQ6	754
	Q9UBG0	1142		P35557	161			Q9UBG0	1142	P35557	161
	P46060	8		P35557	169			P46060	8	P35557	169
	P46060	524		P35557	346			P46060	524	P35557	346
	Q9UPN6	18		P35557	414			Q9UPN6	18	P35557	414
	P63165	7		P35557	458			P63165	7	P35557	458
	P63165	25		P35557	459			P63165	25	P35557	459
	Q13263	779		Q0VGT2	630			Q13263	779	Q0VGT2	630
	Q96QD9	140		Q0VGT2	716			Q96QD9	140	Q0VGT2	716
	P56539	38		P43004	571			P56539	38	P43004	571
	P05067	670		Q13002	886			P05067	670	Q13002	886
	P49748	635		P42260	886			P49748	635	P42260	886
	Q9UKV3	532		P04150	277			Q9UKV3	532	P04150	277
	P60709	284		P04150	293			P60709	284	P04150	293
	P60709	68		P06536	297			P60709	68	P06536	297
	Q9Y6U3	299		P06536	313			Q9Y6U3	299	P06536	313
	Q3U1U7	542		P06536	721			Q3U1U7	542	P06536	721
	Q3U1U7	583		Q02591	183			Q3U1U7	583	Q02591	183
	Q3U1U7	660		Q02591	196			Q3U1U7	660	Q02591	196
	P10275	386		Q02591	203			P10275	386	Q02591	203
	P10275	520		Q02591	209			P10275	520	Q02591	209
	P08758	29		Q02591	214			P08758	29	Q02591	214
	Q92754	10		Q02591	238			Q92754	10	Q02591	238
	Q9UJX5	772		P49841	292			Q9UJX5	772	P49841	292
	Q9UJX5	798		P78347	221			Q9UJX5	798	P78347	221
	Q99856	398		P78347	240			Q99856	398	P78347	240
	P29374	418		P78347	991			P29374	418	P78347	991
	P29374	444		P68431	23			P29374	444	P68431	23
	Q4LE39	429		P62805	13			Q4LE39	429	P62805	13
	Q4LE39	440		Q96T23	254			Q4LE39	440	Q96T23	254
	P53762	245		Q96T23	277			P53762	245	Q96T23	277
	P16615	480		Q96T23	294			P16615	480	Q96T23	294
	P16615	585		Q96T23	309			P16615	585	Q96T23	309
	P17544	118		Q96T23	419			P17544	118	Q96T23	419
	P54253	16		Q96T23	456			P54253	16	Q96T23	456
	P54253	194		Q13547	444			P54253	194	Q13547	444
	P54253	609		Q13547	476			P54253	609	Q13547	476
	P54253	696		Q92769	462			P54253	696	Q92769	462
	P54253	745		P56524	559			P54253	745	P56524	559
	Q8WWM7	573		P51858	80			Q8WWM7	573	P51858	80
	Q8WWM7	641		Q14526	333			Q8WWM7	641	Q14526	333
	O15265	257		Q16665	391			O15265	257	Q16665	391
	Q96GD4	202		Q16665	477			Q96GD4	202	Q16665	477
	Q96GD4	85		Q99814	394			Q96GD4	85	Q99814	394
	Q96GD4	87		Q9H2X6	32			Q96GD4	87	Q9H2X6	32
	Q9BYV9	202		Q9H2X6	1191			Q9BYV9	202	Q9H2X6	1191
	Q9BYV9	276		P05204	18			Q9BYV9	276	P05204	18
	Q9BYV9	421		P05204	36			Q9BYV9	421	P05204	36
	Q9BYV9	580		P09651	113			Q9BYV9	580	P09651	113
	Q9QYE3	637		P51991	134			Q9QYE3	637	P51991	134
	Q99PV8	679		P07910	232			Q99PV8	679	P07910	232
	Q99PV8	877		P07910-2	237			Q99PV8	877	P07910-2	237
	Q9NYF8	831		P52597	72			Q9NYF8	831	P52597	72
	P54132	317		P31943	72			P54132	317	P31943	72
	P54132	331		P61978	422			P54132	331	P61978	422
	P54132	344		P52272	17			P54132	344	P52272	17
	P54132	347		P52272	120			P54132	347	P52272	120
	O00327	259		P52272	145			O00327	259	P52272	145
	Q9WTL8	266		P52272	277			Q9WTL8	266	P52272	277
	P38398	119		P52272	685			P38398	119	P52272	685
	O60566	250		P52272	698			O60566	250	P52272	698
	Q9UKL3	1813		Q00839	17			Q9UKL3	1813	Q00839	17
	P17655	390		Q00613	298			P17655	390	Q00613	298
	P42575	77		Q03933	82			P42575	77	Q03933	82
	P51638	38		P38533	82			P51638	38	P38533	82
	P45481	1034		Q03933	139			P45481	1034	Q03933	139
	P45481	1057		Q9ULV5	287			P45481	1057	Q9ULV5	287
	P45481	999		Q9ULV5	293			P45481	999	Q9ULV5	293
	P35520	211		Q9UBD0	215			P35520	211	Q9UBD0	215
	O00257	494		P07900	191			O00257	494	P07900	191
	Q8IX12	1012		P42858	6			Q8IX12	1012	P42858	6
	P24941	33		P42858	9			P24941	33	P42858	9
	P53566	159		P42858	15			P53566	159	P42858	15
	P17676	174		Q16666	561			P17676	174	Q16666	561
	P49716	120		Q9UG01	4			P49716	120	Q9UG01	4
	Q00322	120		P08069	1055			Q00322	120	P08069	1055
	Q15744	121		P08069	1130			Q15744	121	P08069	1130
	Q03188	534		P08069	1150			Q03188	534	P08069	1150
	Q03188	721		Q03267	58			Q03188	721	Q03267	58
	Q03188	746		Q03267	239			Q03188	746	Q03267	239
	Q9P2D1	1196		P25963	21			Q9P2D1	1196	P25963	21
	Q9HCK8	592		Q9Z1E3	21			Q9HCK8	592	Q9Z1E3	21
	Q8IYA6	198		P25963	22			Q8IYA6	198	P25963	22
	Q9UKF6	462		Q14164	231			Q9UKF6	462	Q14164	231
	Q9UKF6	465		O88522	270			Q9UKF6	465	O88522	270
	Q9UKF6	545		Q9Y6K9	277			Q9UKF6	545	Q9Y6K9	277
	P16220	285		Q9Y6K9	309			P16220	285	Q9Y6K9	309
	P16220	304		Q9UK53-2	193			P16220	304	Q9UK53-2	193
	Q9Y2W7	26		P10914	275			Q9Y2W7	26	P10914	275
	Q9Y2W7	90		P10914	299			Q9Y2W7	90	P10914	299
	Q62915	679		P14316	137			Q62915	679	P14316	137
	Q13363	428		P14316	166			Q13363	428	P14316	166
	P49711	689		P14316	293			P49711	689	P14316	293
	P49711	74		Q14653	70			P49711	74	Q14653	70
	Q9UER7	630		Q14653	87			Q9UER7	630	Q14653	87
	Q9UER7	631		P70671	152			Q9UER7	631	P70671	152
	P17844	53		P70434	406			P17844	53	P70434	406
	O60479	112		P23611	310			O60479	112	P23611	310
	O60479	83		O60674	167			O60479	83	O60674	167
	O00429	532		O60674	630			O00429	532	O60674	630
	O00429	535		O60674	912			O00429	535	O60674	912
	O00429	558		O60674	914			O00429	558	O60674	914
	O00429	568		O60674	991			O00429	568	O60674	991
	O00429	594		O60674	1011			O00429	594	O60674	1011
	O00429	597		P29375	1382			O00429	597	P29375	1382
	O00429	606		Q9UGL1	242			O00429	606	Q9UGL1	242
	O00429	608		Q9UGL1	278			O00429	608	Q9UGL1	278
	P26358	1135		P05412	226			P26358	1135	P05412	226
	P26358	148		P05627	229			P26358	148	P05627	229
	P26358	1609		P05412	254			P26358	1609	P05412	254
	P26358	194		P05627	257			P26358	194	P05627	257
	P26358	675		P09450	237			P26358	675	P09450	237
	P26358	739		P09450	267			P26358	739	P09450	267
	P26358	957		P09450	301			P26358	957	P09450	301
	Q15054	258		P05783	207			Q15054	258	P05783	207
	Q15054	433		P05783	372			Q15054	433	P05783	372
	P55265	418		P08727	208			P55265	418	P08727	208
	Q14204	3207		P35908	188			Q14204	3207	P35908	188
	P00374	179		P12035	208			P00374	179	P12035	208
	Q99607	657		P13647	178			Q99607	657	P13647	178
	P19419	230		P02538	173			P19419	230	P02538	173
	P19419	249		P48668	173			P19419	249	P48668	173
	P19419	254		P08729	101			P19419	254	P08729	101
	P41970	162		Q01546	193			P41970	162	Q01546	193
	P28324	167		P05787	101			P28324	167	P05787	101
	Q09472	1020		P05787	285			Q09472	1020	P05787	285
	Q09472	1024		P05787	364			Q09472	1024	P05787	364
	Q99814	394		Q9NSB2	175			Q99814	394	Q9NSB2	175
	O08580	14		O00180	274			O08580	14	O00180	274
	O08580	402		Q07666	96			O08580	402	Q07666	96
	P62508	40		Q07666	102			P62508	40	Q07666	102
	P62509	360		Q92945	359			P62509	360	Q92945	359
	P03372	266		P46013	1517			P03372	266	P46013	1517
	P03372	268		P46013	2734			P03372	268	P46013	2734
	P27577	15		Q68DE3	33			P27577	15	Q68DE3	33
	P27577	227		P46099	56			P27577	227	P46099	56
	P43268	226		Q9Y5W3	122			P43268	226	Q9Y5W3	122
	P43268	260		Q9Y5W3	148			P43268	260	Q9Y5W3	148
	P43268	322		P57682	10			P43268	322	P57682	10
	P43268	96		P57682	198			P43268	96	P57682	198
	P28322	171		Q60793	275			P28322	171	Q60793	275
	P28322	297		O43474	278			P28322	297	O43474	278
	P28322	331		Q9Z0Z7	151			P28322	331	Q9Z0Z7	151
	P28322	393		Q13887	162			P28322	393	Q13887	162
	P28322	512		Q9Z0Z7	202			P28322	512	Q9Z0Z7	202
	P41161	263		Q13887	209			P41161	263	Q13887	209
	P41161	293		O95600	67			P41161	293	O95600	67
	P41161	350		P04259	173			P41161	350	P04259	173
	P41161	468		O95678	159			P41161	468	O95678	159
	P41161	89		Q5XKE5	152			P41161	89	Q5XKE5	152
	P41212	11		P13010	568			P41212	11	P13010	568
	P41212	99		P22460	221			P41212	99	P22460	221
	O35346	152		P22460	536			O35346	152	P22460	536
	Q01543	67		P15387	474			Q01543	67	P15387	474
	P21333	299		Q969R5	675			P21333	299	Q969R5	675
	Q8N3X1	348		Q969R5	700			Q8N3X1	348	Q969R5	700
	Q8IX07	463		P02545	201			Q8IX07	463	P02545	201
	Q8IX07	501		P02545	378			Q8IX07	501	P02545	378
	P01100	265		P02545	420			P01100	265	P02545	420
	P15408	222		P02545	486			P15408	222	P02545	486
	P58012	25		P20700	379			P58012	25	P20700	379
	Q96AE4	312		Q03252	373			Q96AE4	312	Q03252	373
	Q92945	359		O75829	180			Q92945	359	O75829	180
	P15976	137		O75475	75			P15976	137	O75475	75
	P17679	137		O75475	250			P17679	137	O75475	250
	Q08369	366		O75475	254			Q08369	366	O75475	254
	Q9NP62	156		O75475	364			Q9NP62	156	O75475	364
	P04150	277		O75475-2	75			P04150	277	O75475-2	75
	P04150	293		O75475-2	250			P04150	293	O75475-2	250
	P06536	297		O75475-2	254			P06536	297	O75475-2	254
	P06536	313		P27782	267			P06536	313	P27782	267
	Q8TEQ6	754		Q91ZP3	599			Q8TEQ6	754	Q91ZP3	599
	Q0VGT2	630		Q91ZP3	629			Q0VGT2	630	Q91ZP3	629
	Q0VGT2	716		P02788	57			Q0VGT2	716	P02788	57
	P34896	38		P02788	352			P34896	38	P02788	352
	P34896	39		P02788	405			P34896	39	P02788	405
	Q49A26	269		P02788	423			Q49A26	269	P02788	423
	Q13002	886		P02788	435			Q13002	886	P02788	435
	P42260	886		Q13133	328			P42260	886	Q13133	328
	Q14831	889		Q13133	434			Q14831	889	Q13133	434
	P47743	882		P55055	409			P47743	882	P55055	409
	Q02591	183		P55055	447			Q02591	183	P55055	447
	Q02591	196		P54843	33			Q02591	196	P54843	33
	Q02591	203		Q9H063	35			Q02591	203	Q9H063	35
	Q02591	209		Q8NHW3	32			Q02591	209	Q8NHW3	32
	Q02591	214		Q8CF90	32			Q02591	214	Q8CF90	32
	Q02591	238		P54841	32			Q02591	238	P54841	32
	P49841	292		P54841	297			P49841	292	P54841	297
	P78347	991		O15525	14			P78347	991	O15525	14
	P68431	24		Q92585	217			P68431	24	Q92585	217
	P62805	13		Q92585	299			P62805	13	Q92585	299
	P42858	15		P27816	838			P42858	15	P27816	838
	P42858	9		P49137	353			P42858	9	P49137	353
	Q13547	444		Q9UIS9	499			Q13547	444	Q9UIS9	499
	Q13547	476		Q9UIS9	538			Q13547	476	Q9UIS9	538
	P56524	559		P08235	89			P56524	559	P08235	89
	P51858	80		P08235	399			P51858	80	P08235	399
	Q14526	333		P08235	428			Q14526	333	P08235	428
	Q16665	391		P08235	494			Q16665	391	P08235	494
	Q16665	477		P08235	953			Q16665	477	P08235	953
	Q9H2X6	1191		Q00987	446			Q9H2X6	1191	Q00987	446
	Q9H2X6	32		O15151	254			Q9H2X6	32	O15151	254
	P82970	101		O15151	379			P82970	101	O15151	379
	P31943	72		Q9Z2D6	223			P31943	72	Q9Z2D6	223
	Q9BUJ2	117		Q02078	403			Q9BUJ2	117	Q02078	403
	P07910	232		Q02080-2	319			P07910	232	Q02080-2	319
	P52597	72		Q06413	391			P52597	72	Q06413	391
	P61978	422		Q14814	439			P61978	422	Q14814	439
	P52272	120		Q13233	436			P52272	120	Q13233	436
	P52272	145		O00255-2	591			P52272	145	O00255-2	591
	P52272	17		P35240	76			P52272	17	P35240	76
	P52272	277		Q14831	889			P52272	277	Q14831	889
	P52272	685		O00222	882			P52272	685	O00222	882
	P52272	698		P47743	882			P52272	698	P47743	882
	Q00839	17		Q08874	289			Q00839	17	Q08874	289
	Q00613	298		Q08874	423			Q00613	298	Q08874	423
	Q03933	139		Q08874-8	182			Q03933	139	Q08874-8	182
	Q03933	82		Q08874-8	316			Q03933	82	Q08874-8	316
	P38533	82		O75030-9	182			P38533	82	O75030-9	182
	Q9ULV5	287		O75030-9	316			Q9ULV5	287	O75030-9	316
	Q9ULV5	293		Q969V6	499			Q9ULV5	293	Q969V6	499
	Q9UBD0	215		Q969V6	576			Q9UBD0	215	Q969V6	576
	Q16666	561		Q969V6	624			Q16666	561	Q969V6	624
	P08069	1055		Q14149	597			P08069	1055	Q14149	597
	P08069	1130		Q14149	650			P08069	1130	Q14149	650
	P08069	1150		Q14149	651			P08069	1150	Q14149	651
	P25963	21		Q14149	740			P25963	21	Q14149	740
	P25963	22		Q14149	794			P25963	22	Q14149	794
	Q9Z1E3	21		Q9UBG0	1142			Q9Z1E3	21	Q9UBG0	1142
	Q14164	231		P13297	15			Q14164	231	P13297	15
	Q03267	239		P13297	133			Q03267	239	P13297	133
	Q03267	58		Q13330	509			Q03267	58	Q13330	509
	P05412	226		P17256	256			P05412	226	P17256	256
	P05412	254		P17256	345			P05412	254	P17256	345
	P05627	229		P06876	499			P05627	229	P06876	499
	P09450	237		P10242	503			P09450	237	P10242	503
	P09450	267		P06876	523			P09450	267	P06876	523
	P09450	301		P10242	527			P09450	301	P10242	527
	Q68DE3	33		P01106	52			Q68DE3	33	P01106	52
	Q92993	430		P01106	148			Q92993	430	P01106	148
	Q92993	451		P01106	157			Q92993	451	P01106	157
	P22460	221		P01106	317			P22460	221	P01106	317
	P22460	536		P01106	323			P22460	536	P01106	323
	P15387	474		P01106	326			P15387	474	P01106	326
	Q8NHM5	890		P01106	389			Q8NHM5	890	P01106	389
	P29375	1382		P01106	392			P29375	1382	P01106	392
	Q07666	102		P01106	398			Q07666	102	P01106	398
	Q07666	96		P01106	430			Q07666	96	P01106	430
	P46013	1517		O43795	287			P46013	1517	O43795	287
	P46013	2734		Q8IZQ8	571			P46013	2734	Q8IZQ8	571
	P17256	256		Q60974	152			P17256	256	Q60974	152
	P17256	345		Q60974	1117			P17256	345	Q60974	1117
	P57682	10		Q60974	1330			P57682	10	Q60974	1330
	P57682	198		Q49A26	269			P57682	198	Q49A26	269
	Q9Z0Z7	151		Q13506	480			Q9Z0Z7	151	Q13506	480
	Q9Z0Z7	202		Q60817	127			Q9Z0Z7	202	Q60817	127
	P05455	41		P11627	1172			P05455	41	P11627	1172
	Q96RT1	506		P19338	294			Q96RT1	506	P19338	294
	P02545	201		Q92597	14			P02545	201	Q92597	14
	P02545	420		Q16621	368			P02545	420	Q16621	368
	Q13233	436		Q60591	684			Q13233	436	Q60591	684
	Q99683	1083		Q60591	897			Q99683	1083	Q60591	897
	Q99683	1114		O95644	349			Q99683	1114	O95644	349
	Q99683	535		O88942	351			Q99683	535	O88942	351
	P54841	297		O95644	702			P54841	297	O95644	702
	P54841	32		O95644	914			P54841	32	O95644	914
	O15525	14		Q00653	90			O15525	14	Q00653	90
	P27816	838		Q00653	298			P27816	838	Q00653	298
	P49137	353		Q00653	689			P49137	353	Q00653	689
	Q9UIS9	499		Q00653	863			Q9UIS9	499	Q00653	863
	Q9UIS9	538		Q8N4C6	1641			Q9UIS9	538	Q8N4C6	1641
	Q00987	446		Q8N4C6	1680			Q00987	446	Q8N4C6	1680
	O15151	254		P42582	51			O15151	254	P42582	51
	O15151	379		Q9NX24	5			O15151	379	Q9NX24	5
	Q14814	439		Q9Y2X3	467			Q14814	439	Q9Y2X3	467
	Q08874	289		Q9Y2X3	497			Q08874	289	Q9Y2X3	497
	Q08874	423		P06748	230			Q08874	423	P06748	230
	Q9WVS8	22		P06748	263			Q9WVS8	22	P06748	263
	Q969V6	499		Q96RI1-2	122			Q969V6	499	Q96RI1-2	122
	Q969V6	576		Q96RI1-2	275			Q969V6	576	Q96RI1-2	275
	Q969V6	624		Q505F1	238			Q969V6	624	Q505F1	238
	Q9UBG0	1142		Q9QXZ7	178			Q9UBG0	1142	Q9QXZ7	178
	Q63120	949		Q9QXZ7	315			Q63120	949	Q9QXZ7	315
	P13297	127		Q9QXZ7	322			P13297	127	Q9QXZ7	322
	P13297	9		Q07917	91			P13297	9	Q07917	91
	Q13330	509		P43354	558			Q13330	509	P43354	558
	P10242	503		P43354	577			P10242	503	P43354	577
	P10242	527		Q07917	577			P10242	527	Q07917	577
	P06876	499		P45448	173			P06876	499	P45448	173
	P06876	523		O00482	270			P06876	523	O00482	270
	Q8IZQ8	571		P45448	289			Q8IZQ8	571	P45448	289
	O43795	287		P54845	20			O43795	287	P54845	20
	Q13506	480		P82970	101			Q13506	480	P82970	101
	Q15788	732		Q14980	1766			Q15788	732	Q14980	1766
	Q15788	774		P20263	118			Q15788	774	P20263	118
	Q15596	239		Q01860	123			Q15596	239	Q01860	123
	Q15596	731		Q09472	1020			Q15596	731	Q09472	1020
	Q15596	788		Q09472	1024			Q15596	788	Q09472	1024
	Q9Y6Q9	1194		P04637	386			Q9Y6Q9	1194	P04637	386
	Q9Y6Q9	723		Q80ZA1	375			Q9Y6Q9	723	Q80ZA1	375
	Q9Y6Q9	786		Q9H3D4	588			Q9Y6Q9	786	Q9H3D4	588
	Q60974	1117		Q9H3D4	676			Q60974	1117	Q9H3D4	676
	Q60974	1330		O15350	627			Q60974	1330	O15350	627
	Q60974	152		P51003	444			Q60974	152	P51003	444
	Q9WU42	668		P51003	445			Q9WU42	668	P51003	445
	Q9Y6K9	277		P51003	662			Q9Y6K9	277	P51003	662
	Q9Y6K9	309		P51003	663			Q9Y6K9	309	P51003	663
	O95644	349		P09874	203			O95644	349	P09874	203
	O95644	702		P09874	486			O95644	702	P09874	486
	O95644	914		O42349	85			O95644	914	O42349	85
	O88942	351		Q00288	309			O88942	351	Q00288	309
	Q60591	684		P12004	164			Q60591	684	P12004	164
	Q60591	897		P27815	358			Q60591	897	P27815	358
	Q00653	298		Q08499-6	323			Q00653	298	Q08499-6	323
	Q00653	689		Q9NRA1	314			Q00653	689	Q9NRA1	314
	Q00653	863		Q96FA3	202			Q00653	863	Q96FA3	202
	Q00653	90		Q96FA3	266			Q00653	90	Q96FA3	266
	Q8N4C6	1641		Q96FA3	295			Q8N4C6	1641	Q96FA3	295
	Q8N4C6	1680		Q96FA3	297			Q8N4C6	1680	Q96FA3	297
	P42582	51		Q96FA3	303			P42582	51	Q96FA3	303
	Q9Y2X3	467		O70343	183			Q9Y2X3	467	O70343	183
	Q9Y2X3	497		P19632	33			Q9Y2X3	497	P19632	33
	P06748	230		Q8N2W9	35			P06748	230	Q8N2W9	35
	P06748	263		Q8NEB9	840			P06748	263	Q8NEB9	840
	P55055	409		Q13526	6			P55055	409	Q13526	6
	P55055	447		Q13526	63			P55055	447	Q13526	63
	Q13133	328		Q6DJT9	244			Q13133	328	Q6DJT9	244
	Q13133	434		Q6DJT9	263			Q13133	434	Q6DJT9	263
	Q505F1	238		Q6DJT9	353			Q505F1	238	Q6DJT9	353
	Q9QXZ7	178		Q9UPG8	250			Q9QXZ7	178	Q9UPG8	250
	Q9QXZ7	315		Q9UPG8	269			Q9QXZ7	315	Q9UPG8	269
	Q9QXZ7	322		Q9UPG8	356			Q9QXZ7	322	Q9UPG8	356
	P43354	558		Q05516	242			P43354	558	Q05516	242
	P43354	577		Q05516	387			P43354	577	Q05516	387
	Q07917	577		Q05516	396			Q07917	577	Q05516	396
	Q07917	91		P29590	65			Q07917	91	P29590	65
	O00482	270		P29590	160			O00482	270	P29590	160
	P45448	173		P29590	380			P45448	173	P29590	380
	P45448	289		P29590	400			P45448	289	P29590	400
	P48552	756		P29590	487			P48552	756	P29590	487
	P54845	20		P29590	490			P54845	20	P29590	490
	Q14980	1766		P29590	497			Q14980	1766	P29590	497
	Q15072	157		Q9H307	304			Q15072	157	Q9H307	304
	Q15072	169		Q15054	258			Q15072	169	Q15054	258
	P04637	386		Q15054	433			P04637	386	Q15054	433
	Q9H3D4	588		Q86U86	1293			Q9H3D4	588	Q86U86	1293
	Q86YP4	30		Q07869	185			Q86YP4	30	Q07869	185
	Q86YP4	487		P37238	63			Q86YP4	487	P37238	63
	Q8WXI9	33		P37231	107			Q8WXI9	33	P37231	107
	O15350	627		P37238	107			O15350	627	P37238	107
	Q9UQ80	298		P37231	395			Q9UQ80	298	P37231	395
	Q9UQ80	93		P37238-2	33			Q9UQ80	93	P37238-2	33
	P51003	444		P37238-2	64			P51003	444	P37238-2	64
	P51003	445		P37238-2	68			P51003	445	P37238-2	68
	P51003	662		P37238-2	77			P51003	662	P37238-2	77
	P51003	663		P37231-2	79			P51003	663	P37231-2	79
	Q99497	130		P37238-2	365			Q99497	130	P37238-2	365
	P09874	203		P37231-2	367			P09874	203	P37231-2	367
	P09874	486		P06401	7			P09874	486	P06401	7
	Q00288	309		P06401	388			Q00288	309	P06401	388
	Q86U86	1293		P06401	531			Q86U86	1293	P06401	531
	P12004	164		Q9HAZ2-4	568			P12004	164	Q9HAZ2-4	568
	P27815	358		Q92786	353			P27815	358	Q92786	353
	Q96FA3	202		Q92786	556			Q96FA3	202	Q92786	556
	Q96FA3	266		O00232	92			Q96FA3	266	O00232	92
	Q96FA3	295		P61289	6			Q96FA3	295	P61289	6
	Q96FA3	297		P61289	12			Q96FA3	297	P61289	12
	Q96FA3	303		P61289	14			Q96FA3	303	P61289	14
	P19632	33		Q9UKA9	137			P19632	33	Q9UKA9	137
	Q8N2W9	35		P60484	254			Q8N2W9	35	P60484	254
	Q9H307	304		P60484	266			Q9H307	304	P60484	266
	Q9ULU4	645		P60484	289			Q9ULU4	645	P60484	289
	Q6DJT9	244		P18031	335			Q6DJT9	244	P18031	335
	Q6DJT9	263		P18031	347			Q6DJT9	263	P18031	347
	Q6DJT9	353		Q60673	754			Q6DJT9	353	Q60673	754
	Q9UPG8	250		Q6NZI2	161			Q9UPG8	250	Q6NZI2	161
	Q9UPG8	269		Q9ULU4	645			Q9UPG8	269	Q9ULU4	645
	Q9UPG8	356		P43351	411			Q9UPG8	356	P43351	411
	P29590	160		P43351	412			P29590	160	P43351	412
	P29590	380		P43351	414			P29590	380	P43351	414
	P29590	400		P49792	1414			P29590	400	P49792	1414
	P29590	487		P49792	1723			P29590	487	P49792	1723
	P29590	490		P49792	2255			P29590	490	P49792	2255
	P29590	497		P49792	2433			P29590	497	P49792	2433
	P29590	65		P49792	2513			P29590	65	P49792	2513
	Q01860	123		P49792	2571			Q01860	123	P49792	2571
	P20263	118		P49792	2592			P20263	118	P49792	2592
	Q07869	185		P49792	2594			Q07869	185	P49792	2594
	P37231	107		P49792	2618			P37231	107	P49792	2618
	P37238	107		P49792	2650			P37238	107	P49792	2650
	P37238	63		P49792	2723			P37238	63	P49792	2723
	O70343	183		P49792	2725			O70343	183	P49792	2725
	P06401	388		P46060	8			P06401	388	P46060	8
	P06401	531		P46060	26			P06401	531	P46060	26
	P06401	7		P46060	28			P06401	7	P46060	28
	Q92786	353		P46060	524			Q92786	353	P46060	524
	Q92786	556		P46061	526			Q92786	556	P46061	526
	O00232	92		P10276	166			O00232	92	P10276	166
	P61289	12		P10276	171			P61289	12	P10276	171
	P61289	14		P10276	399			P61289	14	P10276	399
	P18031	335		P06400	720			P18031	335	P06400	720
	P18031	347		P29374	418			P18031	347	P29374	418
	Q60673	754		P29374	444			Q60673	754	P29374	444
	Q6NZI2	161		P29374	853			Q6NZI2	161	P29374	853
	P29373	102		Q8IXT5	151			P29373	102	Q8IXT5	151
	P43351	411		Q9UPN6	18			P43351	411	Q9UPN6	18
	P43351	412		P49756	578			P43351	412	P49756	578
	P46060	26		Q9UKL0	294			P46060	26	Q9UKL0	294
	P46060	28		P0DJD0	1601			P46060	28	P0DJD0	1601
	P46060	524		P0DJD1	1609			P46060	524	P0DJD1	1609
	P46060	8		A6NKT7	1596			P46060	8	A6NKT7	1596
	P46061	526		A6NKT7	1617			P46061	526	A6NKT7	1617
	P10276	166		Q7Z3J3	691			P10276	166	Q7Z3J3	691
	P10276	171		Q7Z3J3	1596			P10276	171	Q7Z3J3	1596
	P10276	399		Q7Z3J3	1617			P10276	399	Q7Z3J3	1617
	P06400	720		Q99666	1595			P06400	720	Q99666	1595
	Q8IXT5	151		Q99666	1616			Q8IXT5	151	Q99666	1616
	P49756	578		O14715	1595			P49756	578	O14715	1595
	P49792	1414		O14715	1616			P49792	1414	O14715	1616
	P49792	1723		P52565	138			P49792	1723	P52565	138
	P49792	2255		Q86UR5	488			P49792	2255	Q86UR5	488
	P49792	2433		P48552	756			P49792	2433	P48552	756
	P49792	2513		P48552	1154			P49792	2513	P48552	1154
	P49792	2571		Q13129	839			P49792	2571	Q13129	839
	P49792	2592		Q13129	1599			P49792	2592	Q13129	1599
	P49792	2594		P35398	240			P49792	2594	P35398	240
	P49792	2618		P23396	18			P49792	2618	P23396	18
	P49792	2650		P23396	214			P49792	2650	P23396	214
	P49792	2723		P23396	230			P49792	2723	P23396	230
	P49792	2725		Q92766	615			P49792	2725	Q92766	615
	Q9UKL0	294		Q9Y265	225			Q9UKL0	294	Q9Y265	225
	Q7Z3J3	691		Q9Y230	456			Q7Z3J3	691	Q9Y230	456
	Q13129	1599		P19793	108			Q13129	1599	P19793	108
	Q13129	839		P26447	22			Q13129	839	P26447	22
	P09651	113		P26447	96			P09651	113	P26447	96
	P51991	134		Q9UBT2	190			P51991	134	Q9UBT2	190
	P35398	273		Q9UBT2	236			P35398	273	Q9UBT2	236
	O15446	270		Q9UBT2	257			O15446	270	Q9UBT2	257
	Q92766	615		Q9UBT2	271			Q92766	615	Q9UBT2	271
	P23396	18		Q9UBT2	275			P23396	18	Q9UBT2	275
	P23396	214		Q9UBT2	540			P23396	214	Q9UBT2	540
	P23396	230		Q9UBT2	611			P23396	230	Q9UBT2	611
	Q96T23	254		Q9UBT2	613			Q96T23	254	Q9UBT2	613
	Q96T23	277		Q9UBT2	617			Q96T23	277	Q9UBT2	617
	Q96T23	294		Q9UBT2	623			Q96T23	294	Q9UBT2	623
	Q96T23	309		Q9UBT2	630			Q96T23	309	Q9UBT2	630
	Q96T23	419		Q15424	226			Q96T23	419	Q15424	226
	Q96T23	456		Q15424	231			Q96T23	456	Q15424	231
	Q9Y265	225		Q15424	294			Q9Y265	225	Q15424	294
	Q9Y230	456		Q14151	225			Q9Y230	456	Q14151	225
	P19793	108		Q14151	230			P19793	108	Q14151	230
	P26447	22		Q14151	293			P26447	22	Q14151	293
	Q9UBT2	236		Q14151	391			Q9UBT2	236	Q14151	391
	Q9UBT2	257		Q14151	517			Q9UBT2	257	Q14151	517
	Q9UBT2	271		Q14151	524			Q9UBT2	271	Q14151	524
	Q9UBT2	540		Q9NSC2	1086			Q9UBT2	540	Q9NSC2	1086
	Q9UBT2	623		Q9UJQ4-2	156			Q9UBT2	623	Q9UJQ4-2	156
	Q9UBT2	630		Q9UJQ4-2	316			Q9UBT2	630	Q9UJQ4-2	316
	Q15424	231		Q9UJQ4-2	374			Q15424	231	Q9UJQ4-2	374
	Q15424	294		Q9UJQ4-2	401			Q15424	294	Q9UJQ4-2	401
	Q14151	391		Q9H0E3	785			Q14151	391	Q9H0E3	785
	Q14151	517		O43290	94			Q14151	517	O43290	94
	Q14151	524		O43290	141			Q14151	524	O43290	141
	Q9NSC2	1086		O43290	709			Q9NSC2	1086	O43290	709
	Q01826	744		O43290	742			Q01826	744	O43290	742
	Q9UPW6	233		Q01826	744			Q9UPW6	233	Q01826	744
	Q9UPW6	350		Q9UPW6	233			Q9UPW6	350	Q9UPW6	233
	Q9UPN6	18		Q9UPW6	350			Q9UPN6	18	Q9UPW6	350
	Q9NQR1	151		Q9Y6U3	299			Q9NQR1	151	Q9Y6U3	299
	Q9NQR1	172		O75396_VAR_060312	82			Q9NQR1	172	O75396_VAR_060312	82
	O75533	413		P16615	480			O75533	413	P16615	480
	Q96B97	598		P16615	585			Q96B97	598	P16615	585
	Q96EB6	734		Q9NQR1	151			Q96EB6	734	Q9NQR1	151
	P12757	383		Q9NQR1	172			P12757	383	Q9NQR1	172
	P12757	50		O75533	413			P12757	50	O75533	413
	Q13485	113		Q96B97	598			Q13485	113	Q96B97	598
	Q13485	159		P34896	38			Q13485	159	P34896	38
	Q8TAD8	30		P34896	39			Q8TAD8	30	P34896	39
	O43290	141		Q06124-2	590			O43290	141	Q06124-2	590
	O43290	709		Q96EB6	734			O43290	709	Q96EB6	734
	O43290	742		P12757	50			O43290	742	P12757	50
	O43290	94		P12757	383			O43290	94	P12757	383
	P00441	76		Q13485	113			P00441	76	Q13485	113
	P56693	246		Q13485	159			P56693	246	Q13485	159
	P56693	357		Q9WU42	668			P56693	357	Q9WU42	668
	P56693	55		P37840	6			P56693	55	P37840	6
	P48432	247		P37840	10			P48432	247	P37840	10
	P35712	404		P37840	12			P35712	404	P37840	12
	P35712	417		P37840	21			P35712	417	P37840	21
	P08047	16		P37840	23			P08047	16	P37840	23
	P23497	297		P37840	34			P23497	297	P37840	34
	P23497	387		P37840	45			P23497	387	P37840	45
	P23497	396		P37840	60			P23497	396	P37840	60
	Q9H0E3	785		P37840	80			Q9H0E3	785	P37840	80
	Q02447	120		P37840	96			Q02447	120	P37840	96
	Q02447	551		P37840	102			Q02447	551	P37840	102
	P36956	123		Q8TAD8	30			P36956	123	Q8TAD8	30
	P36956	418		P00441	76			P36956	418	P00441	76
	Q12772	249		P56693	55			Q12772	249	P56693	55
	Q12772	464		P56693	246			Q12772	464	P56693	246
	P11831	147		P56693	357			P11831	147	P56693	357
	P42224	703		P48431	245			P42224	703	P48431	245
	Q13285	119		P48432	247			Q13285	119	P48432	247
	Q13285	194		P35712	404			Q13285	194	P35712	404
	P33242	119		P35712	417			P33242	119	P35712	417
	P33242	194		BAA25296	61			P33242	194	BAA25296	61
	P63165	16		BAA25296	254			P63165	16	BAA25296	254
	P63165	17		BAA25296	376			P63165	17	BAA25296	376
	P63165	25		P08047	16			P63165	25	P08047	16
	P63165	37		P23497	297			P63165	37	P23497	297
	P63165	39		P23497	387			P63165	39	P23497	387
	P63165	46		P23497	396			P63165	46	P23497	396
	P63165	7		Q02447	120			P63165	7	Q02447	120
	P61956	11		Q02447	551			P61956	11	Q02447	551
	P61956	42		Q15788	732			P61956	42	Q15788	732
	P61956	7		Q15788	774			P61956	7	Q15788	774
	P55854	11		Q15596	239			P55854	11	Q15596	239
	P55854	41		Q15596	731			P55854	41	Q15596	731
	Q6EEV6	11		Q15596	788			Q6EEV6	11	Q15596	788
	P07814	318		Q9Y6Q9	723			P07814	318	Q9Y6Q9	723
	Q92797	361		Q9Y6Q9	786			Q92797	361	Q9Y6Q9	786
	Q92797	483		Q9Y6Q9	1194			Q92797	483	Q9Y6Q9	1194
	P37840	10		P36956	123			P37840	10	P36956	123
	P37840	102		P36956	418			P37840	102	P36956	418
	P37840	12		P56720-1	98			P37840	12	P56720-1	98
	P37840	21		Q12772	249			P37840	21	Q12772	249
	P37840	23		Q12772	464			P37840	23	Q12772	464
	P37840	34		P11831	147			P37840	34	P11831	147
	P37840	45		P05455	41			P37840	45	P05455	41
	P37840	60		P42224	703			P37840	60	P42224	703
	P37840	80		Q13285	119			P37840	80	Q13285	119
	P37840	96		P33242	119			P37840	96	P33242	119
	Q16514	19		Q13285	194			Q16514	19	Q13285	194
	Q15542	14		P33242	194			Q15542	14	P33242	194
	Q9BZK7	497		Q8K400	285			Q9BZK7	497	Q8K400	285
	O60907	560		Q8K400	298			O60907	560	Q8K400	298
	Q9Y458	271		Q8K400	766			Q9Y458	271	Q8K400	766
	Q9Y458	63		Q5DQR4	279			Q9Y458	63	Q5DQR4	279
	Q13428	755		Q5DQR4	309			Q13428	755	Q5DQR4	309
	O14776	503		P63165	7			O14776	503	P63165	7
	O14776	608		P63165	16			O14776	608	P63165	16
	Q13569	330		P63165	17			Q13569	330	P63165	17
	P56581	317		P63165	25			P56581	317	P63165	25
	Q9NZI6	30		P63165	37			Q9NZI6	30	P63165	37
	Q924A0	297		P63165	39			Q924A0	297	P63165	39
	Q96FV9	595		P63165	46			Q96FV9	595	P63165	46
	O15164	723		P61956	5			O15164	723	P61956	5
	Q13263	554		P61956	7			Q13263	554	P61956	7
	Q13263	750		P61956	11			Q13263	750	P61956	11
	Q13263	779		P61956	42			Q13263	779	P61956	42
	Q13263	804		P55854	11			Q13263	804	P55854	11
	Q62318	554		P55854	41			Q62318	554	P55854	41
	Q62318	575		Q6EEV6	11			Q62318	575	Q6EEV6	11
	Q62318	676		Q15022	72			Q62318	676	Q15022	72
	Q62318	750		Q15022	73			Q62318	750	Q15022	73
	Q62318	779		Q15022	75			Q62318	779	Q15022	75
	Q62318	804		Q92797	361			Q62318	804	Q92797	361
	P11387	103		Q92797	483			P11387	103	Q92797	483
	P11387	117		Q9NYJ8	329			P11387	117	Q9NYJ8	329
	P11387	153		Q16514	19			P11387	153	Q16514	19
	P11388	1228		Q15542	14			P11388	1228	Q15542	14
	P11388	1240		P10636-8	340			P11388	1240	P10636-8	340
	Q02880	1271		O60907	560			Q02880	1271	O60907	560
	Q9NS56	560		Q9BZK7	497			Q9NS56	560	Q9BZK7	497
	Q9UPN9	776		Q9Y458	63			Q9UPN9	776	Q9Y458	63
	Q9UHF7	1192		Q9Y458	271			Q9UHF7	1192	Q9Y458	271
	Q9UHF7	1201		O14776	503			Q9UHF7	1201	O14776	503
	P04818	292		O14776	608			P04818	292	O14776	608
	P25490	288		Q924A0	297			P25490	288	Q924A0	297
	P63279	14		Q13569	330			P63279	14	Q13569	330
	P63279	146		P56581	341			P63279	146	P56581	341
	P63279	49		P41212	11			P63279	49	P41212	11
	P61086	14		P41212	99			P61086	14	P41212	99
	Q9UHP3	141		Q9NZI6	30			Q9UHP3	141	Q9NZI6	30
	Q9UHP3	99		Q96FV9	595			Q9UHP3	99	Q96FV9	595
	Q96QD9	140		Q13263	554			Q96QD9	140	Q13263	554
	P50552	286		Q62318	554			P50552	286	Q62318	554
	P40337	171		Q62318	575			P40337	171	Q62318	575
	O95785	1523		Q62318	676			O95785	1523	Q62318	676
	Q14191	496		Q13263	750			Q14191	496	Q13263	750
	P19544	177		Q62318	750			P19544	177	Q62318	750
	P19544	73		Q13263	779			P19544	73	Q13263	779
	Q01831	655		Q62318	779			Q01831	655	Q62318	779
	Q9UIA9	348		Q13263	804			Q9UIA9	348	Q13263	804
	Q13426	210		Q62318	804			Q13426	210	Q62318	804
	P13010	568		Q9UPN9	776			P13010	568	Q9UPN9	776
	P46937	280		Q9UPN9	793			P46937	280	Q9UPN9	793
	P46937	97		Q92993	430			P46937	97	Q92993	430
	P49750	858		Q92993	451			P49750	858	Q92993	451
	Q8ND82	273		P11387	103			Q8ND82	273	P11387	103
	Q05516	242		P11387	117			Q05516	242	P11387	117
	Q05516	387		P11387	153			Q05516	387	P11387	153
	Q05516	396		P11387	391			Q05516	396	P11387	391
	Q8NAP3	43		P11387	436			Q8NAP3	43	P11387	436
	O95365	61		P11388	1228			O95365	61	P11388	1228
	Q9Y2K1	265		P11388	1240			Q9Y2K1	265	P11388	1240
	Q9Y2K1	328		Q02880	1271			Q9Y2K1	328	Q02880	1271
	Q96C00	286		Q9NS56	560			Q96C00	286	Q9NS56	560
	O60315	391		P10827-2	283			O60315	391	P10827-2	283
	O60315	866		P63059-2	283			O60315	866	P63059-2	283
	Q9H2Y7	1200		P10827-2	288			Q9H2Y7	1200	P10827-2	288
	Q9H2Y7	578		P10827-2	389			Q9H2Y7	578	P10827-2	389
	Q9H2Y7	911		P63059-2	389			Q9H2Y7	911	P63059-2	389
	Q5SVZ6	25		P10828	50			Q5SVZ6	25	P10828	50
	Q9UBW7	963		P10828	146			Q9UBW7	963	P10828	146
	Q5VZL5	250		P10828	443			Q5VZL5	250	P10828	443
	Q5VZL5	273		Q13428	755			Q5VZL5	273	Q13428	755
	Q9UQR1	115		O15164	723			Q9UQR1	115	O15164	723
	Q9UQR1	356		Q9C035	10			Q9UQR1	356	Q9C035	10
	Q9UK13	423		Q9UHF7	1192			Q9UK13	423	Q9UHF7	1192
	Q9NYT6	193		Q9UHF7	1201			Q9NYT6	193	Q9UHF7	1201
	Q9ULJ3	40		Q9H0U9	156			Q9ULJ3	40	Q9H0U9	156
	Q9Y4E5	706		P04818	292			Q9Y4E5	706	P04818	292
	Q9Y462	187		P63279	14			Q9Y462	187	P63279	14
	Q2TB10	409		P63279	49			Q2TB10	409	P63279	49
	P36508	411		P63279	146			P36508	411	P63279	146
	Q2QGD7	660		P63279	153			Q2QGD7	660	P63279	153
	P61956	11		P61086	14			P61956	11	P61086	14
	P08047	16		P62988	11			P08047	16	P62988	11
	O43309	20		P62988	63			O43309	20	P62988	63
	Q9NYW8	59		Q9UHP3	99			Q9NYW8	59	Q9UHP3	99
	O00470	72		Q9UHP3	141			O00470	72	Q9UHP3	141
	Q7Z417	74		Q96RU2	99			Q7Z417	74	Q96RU2	99
	Q00653	90		Q9Y3A2	235			Q00653	90	Q9Y3A2	235
	P27105	93		P50552	286			P27105	93	P50552	286
	O43290	94		P40337	171			O43290	94	P40337	171
	P30533	97		O95785	1523			P30533	97	O95785	1523
	Q14865	105		Q14191	496			Q14865	105	Q14191	496
	P11387	117		P19544	73			P11387	117	P19544	73
	O15294	119		P19544	177			O15294	119	P19544	177
	P49716	120		O35426-2	276			P49716	120	O35426-2	276
	O14647	125		O35426-2	297			O14647	125	O35426-2	297
	Q14865	130		Q01831	655			Q14865	130	Q01831	655
	Q05397	131		Q13426	210			Q05397	131	Q13426	210
	O43290	141		P46937	97			O43290	141	P46937	97
	Q9C086	168		P46937	280			Q9C086	168	P46937	280
	Q96QC0	179		P25490	203			Q96QC0	179	P25490	203
	P27105	188		P25490	288			P27105	188	P25490	288
	O43309	196		P49750	858			O43309	196	P49750	858
	Q9C086	215		Q9Y2K1	265			Q9C086	215	Q9Y2K1	265
	Q8N1G0	222		Q9Y2K1	328			Q8N1G0	222	Q9Y2K1	328
	P29590	226		Q8NAP3	43			P29590	226	Q8NAP3	43
	P19419	249		Q96C00	286			P19419	249	Q96C00	286
	P54886	258		O60315	391			P54886	258	O60315	391
	P42694	261		O60315	866			P42694	261	O60315	866
	Q7Z417	262		Q9C0A1-2	150			Q7Z417	262	Q9C0A1-2	150
	P04150	277		Q9H2Y7	578			P04150	277	Q9H2Y7	578
	Q14865	284		Q9H2Y7	911			Q14865	284	Q9H2Y7	911
	Q8N1G0	285		Q9H2Y7	1200			Q8N1G0	285	Q9H2Y7	1200
	P04150	293		O60481	248			P04150	293	O60481	248
	P05187	297		Q5SVZ6	25			P05187	297	Q5SVZ6	25
	Q00613	298		Q15072	157			Q00613	298	Q15072	157
	Q00653	298		Q15072	169			Q00653	298	Q15072	169
	P46060	306		Q9UQR1	115			P46060	306	Q9UQR1	115
	Q5VWQ0	313		Q9UQR1	356			Q5VWQ0	313	Q9UQR1	356
	Q9C0J8	321		Q9UBW7	963			Q9C0J8	321	Q9UBW7	963
	Q8IVS2	325		Q9UK13	423			Q8IVS2	325	Q9UK13	423
	O15294	337		Q9NYT6	193			O15294	337	Q9NYT6	193
	Q2NL82	346		Q5VZL5	250			Q2NL82	346	Q5VZL5	250
	P06401	388		Q5VZL5	273			P06401	388	Q5VZL5	273
	Q14865	410		Q8ND82	273			Q14865	410	Q8ND82	273
	Q13363	428		Q9UDV7	293			Q13363	428	Q9UDV7	293
	Q99700	436		Q9UDV7	331			Q99700	436	Q9UDV7	331
	Q5VWQ0	439		Q9UDV7	369			Q5VWQ0	439	Q9UDV7	369
	Q14865	445		Q9ULJ3	40			Q14865	445	Q9ULJ3	40
	O15294	459		Q9Y4E5	706			O15294	459	Q9Y4E5	706
	Q12772	464		Q9Y462	187			Q12772	464	Q9Y462	187
	P46060	481		P36508	411			P46060	481	P36508	411
	P29590	490		Q2TB10	409			P29590	490	Q2TB10	409
	Q969V6	499		Q2QGD7	660			Q969V6	499	Q2QGD7	660
	Q5T5X7	512						Q5T5X7	512
	P46060	524						P46060	524
	Q02447	551						Q02447	551
	Q9C0J8	560						Q9C0J8	560
	Q8WWM7	573						Q8WWM7	573
	Q969V6	576						Q969V6	576
	Q9H2Y7	578						Q9H2Y7	578
	Q92766	615						Q92766	615
	P29590	616						P29590	616
	Q02447	619						Q02447	619
	O14647	623						O14647	623
	Q969V6	624						Q969V6	624
	Q14865	629						Q14865	629
	Q8WWM7	641						Q8WWM7	641
	Q9Y618	672						Q9Y618	672
	Q00653	689						Q00653	689
	Q13129	693						Q13129	693
	P54132	695						P54132	695
	O14647	702						O14647	702
	P04150	703						P04150	703
	O43290	709						O43290	709
	Q5VWQ0	740						Q5VWQ0	740
	O43290	742						O43290	742
	Q9NX05	747						Q9NX05	747
	Q14865	774						Q14865	774
	Q5VWQ0	781						Q5VWQ0	781
	Q2NL82	791						Q2NL82	791
	Q96EV2	793						Q96EV2	793
	Q99700	801						Q99700	801
	Q14865	803						Q14865	803
	Q9NX05	809						Q9NX05	809
	Q13129	839						Q13129	839
	O14647	842						O14647	842
	Q00653	863						Q00653	863
	Q9Y618	863						Q9Y618	863
	Q92766	885						Q92766	885
	Q9Y618	892						Q9Y618	892
	Q9H2Y7	911						Q9H2Y7	911
	Q92766	913						Q92766	913
	Q8N1G0	983						Q8N1G0	983
	Q9NX05	1042						Q9NX05	1042
	Q01082	1108						Q01082	1108
	Q9H2X6	1191						Q9H2X6	1191
	Q9H2Y7	1200						Q9H2Y7	1200
	Q13129	1224						Q13129	1224
	O14647	1285						O14647	1285
	Q96JM2	1285						Q96JM2	1285
	O14647	1347						O14647	1347
	O14647	1356						O14647	1356
	O14647	1379						O14647	1379
	Q13129	1561						Q13129	1561
	Q13129	1599						Q13129	1599
	Q13129	1611						Q13129	1611
	Q8N3C0	1709						Q8N3C0	1709
	Q8N3C0	1837						Q8N3C0	1837
	P42694	1845						P42694	1845
	Q96JM2	1875						Q96JM2	1875
	Q96JM2	1946						Q96JM2	1946
	Q01082	1957						Q01082	1957
	Q96JM2	2482						Q96JM2	2482
	Q13485	113						Q13485	113
	Q13285	119						Q13285	119
	Q13485	159						Q13485	159
	Q13285	194						Q13285	194
	Q9UPW6	233						Q9UPW6	233
	Q9UPW6	350						Q9UPW6	350
	P36508	411						P36508	411
	O15350	627						O15350	627
	Q99497	130						Q99497	130
	P43354	577						P43354	577
	Q09472	1020						Q09472	1020
	Q09472	1024						Q09472	1024
	P27540	245						P27540	245
	P29590	65						P29590	65
	P36956	123						P36956	123
	P29590	160						P29590	160
	Q05516	242						Q05516	242
	P04150	277						P04150	277
	P04150	293						P04150	293
	P36956	418						P36956	418
	P29590	490						P29590	490
	P04150	703						P04150	703
	P42224	703						P42224	703
	Q15788	732						Q15788	732
	Q15788	774						Q15788	774
	Q03933	82						Q03933	82
	Q03933	139						Q03933	139
	P35712	404						P35712	404
	P35712	417						P35712	417
	Q03188	534						Q03188	534
	Q03188	721						Q03188	721
	Q03188	746						Q03188	746
	Q03933	82						Q03933	82
	Q03933	139						Q03933	139
	P49715	161						P49715	161
	P35712	404						P35712	404
	P35712	417						P35712	417
	P25963	21						P25963	21
	Q92754	10						Q92754	10
	P63279	14						P63279	14
	Q92481	21						Q92481	21
	Q03933	82						Q03933	82
	Q13485	113						Q13485	113
	Q03933	139						Q03933	139
	Q03933	151						Q03933	151
	Q13485	159						Q13485	159
	P27540	245						P27540	245
	O00327	259						O00327	259
	Q13547	444						Q13547	444
	Q9UER7	630						Q9UER7	630
	Q9UER7	631						Q9UER7	631
	Q9NSC2	1086						Q9NSC2	1086
	P32457	63						P32457	63
	Q04322	498						Q04322	498
	P15873	164						P15873	164
	P04456	61						P04456	61
	P11978	1128						P11978	1128

## Sheet: 工作表2
Q63120	949
P49748	635
Q9UKV3	532
P60709	68
P60709	113
P60709	284
P63261	113
P55265	418
Q9UKV8	402
Q09666	891
Q09666	1726
Q09666	2062
Q09666	2524
Q09666	2908
Q3U1U7	542
Q3U1U7	583
Q3U1U7	660
P31749	276
P31749	301
P10107	257
P07356	10
P08758	29
Q92754	10
Q9UJX5	772
Q9UJX5	798
P05067	670
P05067-4	587
P05067-4	595
P10275	386
P10275	520
Q5T5U3	1442
Q4LE39	429
Q4LE39	440
P53762	245
P32121	295
P32120-2	293
P32120-2	295
P32120-2	397
P32120-2	400
O15446	270
Q99683	535
Q99683	1083
Q99683	1114
P54253	16
P54253	194
P54253	609
P54253	696
P54253	745
Q8WWM7	573
Q8WWM7	641
P54252	166
O15265	257
P18847	42
P17544	118
Q96GD4	85
Q96GD4	87
Q96GD4	202
O35625	858
O35625	861
P97303	201
Q9BYV9	202
P97303	275
Q9BYV9	276
P97303	420
Q9BYV9	421
P97303	579
Q9BYV9	580
Q9QYE3	637
Q99PV8	679
Q99PV8	877
Q9NYF8	831
O14503	159
O14503	279
Q9C0J9	210
Q9C0J9	266
P54132	317
P54132	331
P54132	344
P54132	347
O00327	259
Q9WTL8	266
P38398	119
Q99856	398
O60566	250
P53566	159
P05554	159
P17676	174
P49716	120
Q00322	120
Q15744	121
Q9CXW3	16
Q9P1Z2	29
Q9Y2W7	26
Q9Y2W7	90
P17655	390
Q62915	679
P42575	77
Q9UKL3	1813
P51638	38
P45481	999
P45481	1034
P45481	1057
P35520	211
O00257	494
Q8IX12	1012
Q16204	74
Q16204	266
Q16204	424
P24941	33
Q96SN8	431
Q03188	534
Q03188	721
Q03188	746
Q9P2D1	1196
Q9HCK8	592
Q96EP1	663
Q8IYA6	198
P51798	93
O15516	67
O15516	842
Q9UKF6	462
Q9UKF6	465
Q9UKF6	545
P29373	102
P16220	285
P16220	304
O08553	374
Q13363	428
P49711	74
Q61164	74
P49711	689
Q61164	698
Q9UER7	630
Q9UER7	631
Q92841-3	50
P17844	53
P00374	179
Q99497	130
O60479	83
O60479	112
Q14204	3207
P26358	148
P26358	194
P26358	675
P26358	739
P26358	957
P26358	1135
P26358	1609
O00429	532
O00429	535
O00429	558
O00429	568
O00429	594
O00429	597
O00429	606
O00429	608
Q9NR20	360
O60832	39
O60832	43
Q9BUJ2	117
Q9UQ80	93
Q9UQ80	298
P13639	322
P13639	529
Q99607	657
P19419	230
P19419	249
P19419	254
P41970	162
P28324	167
P07814	318
P03372	171
P03372	180
P03372	266
P03372	268
P03372	299
P03372	472
Q96RT1	506
Q9WVS8	6
Q9WVS8	22
P41161	89
P41161	263
P41161	293
P41161	350
P41161	468
O08580	14
O08580	402
P62508	40
P62509	360
P27577	15
P14921	200
P27577	227
P28322	95
P43268	96
P43268	226
P28322	227
P43268	260
P28322	261
P43268	322
Q9UIA9	348
Q99502	43
Q99502	147
O35346	152
O15360	921
O95365	61
Q96AE4	312
Q8NHM5	890
P39748	168
P97447-2	144
P97447-2	171
Q01543	67
P21333	299
Q99518_VAR_064887	492
Q8N3X1	348
Q8IX07	463
Q8IX07	501
P01100	265
P01101	265
P32182	6
P58012	25
Q08050	201
Q08050	218
Q08050	356
Q08050	440
Q08050	460
Q08050	478
Q08050	495
Q08050-2	201
Q08050-2	218
Q08050-2	341
Q08050-2	445
Q08050-2	463
Q08050-2	480
P15408	222
Q96QD9	140
P15976	137
P17679	137
Q08369	366
Q86YP4	30
Q86YP4	487
Q8WXI9	33
Q9NP62	156
Q8TEQ6	754
P35557	161
P35557	169
P35557	346
P35557	414
P35557	458
P35557	459
Q0VGT2	630
Q0VGT2	716
P43004	571
Q13002	886
P42260	886
P04150	277
P04150	293
P06536	297
P06536	313
P06536	721
Q02591	183
Q02591	196
Q02591	203
Q02591	209
Q02591	214
Q02591	238
P49841	292
P78347	221
P78347	240
P78347	991
P68431	23
P62805	13
Q96T23	254
Q96T23	277
Q96T23	294
Q96T23	309
Q96T23	419
Q96T23	456
Q13547	444
Q13547	476
Q92769	462
P56524	559
P51858	80
Q14526	333
Q16665	391
Q16665	477
Q99814	394
Q9H2X6	32
Q9H2X6	1191
P05204	18
P05204	36
P09651	113
P51991	134
P07910	232
P07910-2	237
P52597	72
P31943	72
P61978	422
P52272	17
P52272	120
P52272	145
P52272	277
P52272	685
P52272	698
Q00839	17
Q00613	298
Q03933	82
P38533	82
Q03933	139
Q9ULV5	287
Q9ULV5	293
Q9UBD0	215
P07900	191
P42858	6
P42858	9
P42858	15
Q16666	561
Q9UG01	4
P08069	1055
P08069	1130
P08069	1150
Q03267	58
Q03267	239
P25963	21
Q9Z1E3	21
P25963	22
Q14164	231
O88522	270
Q9Y6K9	277
Q9Y6K9	309
Q9UK53-2	193
P10914	275
P10914	299
P14316	137
P14316	166
P14316	293
Q14653	70
Q14653	87
P70671	152
P70434	406
P23611	310
O60674	167
O60674	630
O60674	912
O60674	914
O60674	991
O60674	1011
P29375	1382
Q9UGL1	242
Q9UGL1	278
P05412	226
P05627	229
P05412	254
P05627	257
P09450	237
P09450	267
P09450	301
P05783	207
P05783	372
P08727	208
P35908	188
P12035	208
P13647	178
P02538	173
P48668	173
P08729	101
Q01546	193
P05787	101
P05787	285
P05787	364
Q9NSB2	175
O00180	274
Q07666	96
Q07666	102
Q92945	359
P46013	1517
P46013	2734
Q68DE3	33
P46099	56
Q9Y5W3	122
Q9Y5W3	148
P57682	10
P57682	198
Q60793	275
O43474	278
Q9Z0Z7	151
Q13887	162
Q9Z0Z7	202
Q13887	209
O95600	67
P04259	173
O95678	159
Q5XKE5	152
P13010	568
P22460	221
P22460	536
P15387	474
Q969R5	675
Q969R5	700
P02545	201
P02545	378
P02545	420
P02545	486
P20700	379
Q03252	373
O75829	180
O75475	75
O75475	250
O75475	254
O75475	364
O75475-2	75
O75475-2	250
O75475-2	254
P27782	267
Q91ZP3	599
Q91ZP3	629
P02788	57
P02788	352
P02788	405
P02788	423
P02788	435
Q13133	328
Q13133	434
P55055	409
P55055	447
P54843	33
Q9H063	35
Q8NHW3	32
Q8CF90	32
P54841	32
P54841	297
O15525	14
Q92585	217
Q92585	299
P27816	838
P49137	353
Q9UIS9	499
Q9UIS9	538
P08235	89
P08235	399
P08235	428
P08235	494
P08235	953
Q00987	446
O15151	254
O15151	379
Q9Z2D6	223
Q02078	403
Q02080-2	319
Q06413	391
Q14814	439
Q13233	436
O00255-2	591
P35240	76
Q14831	889
O00222	882
P47743	882
Q08874	289
Q08874	423
Q08874-8	182
Q08874-8	316
O75030-9	182
O75030-9	316
Q969V6	499
Q969V6	576
Q969V6	624
Q14149	597
Q14149	650
Q14149	651
Q14149	740
Q14149	794
Q9UBG0	1142
P13297	15
P13297	133
Q13330	509
P17256	256
P17256	345
P06876	499
P10242	503
P06876	523
P10242	527
P01106	52
P01106	148
P01106	157
P01106	317
P01106	323
P01106	326
P01106	389
P01106	392
P01106	398
P01106	430
O43795	287
Q8IZQ8	571
Q60974	152
Q60974	1117
Q60974	1330
Q49A26	269
Q13506	480
Q60817	127
P11627	1172
P19338	294
Q92597	14
Q16621	368
Q60591	684
Q60591	897
O95644	349
O88942	351
O95644	702
O95644	914
Q00653	90
Q00653	298
Q00653	689
Q00653	863
Q8N4C6	1641
Q8N4C6	1680
P42582	51
Q9NX24	5
Q9Y2X3	467
Q9Y2X3	497
P06748	230
P06748	263
Q96RI1-2	122
Q96RI1-2	275
Q505F1	238
Q9QXZ7	178
Q9QXZ7	315
Q9QXZ7	322
Q07917	91
P43354	558
P43354	577
Q07917	577
P45448	173
O00482	270
P45448	289
P54845	20
P82970	101
Q14980	1766
P20263	118
Q01860	123
Q09472	1020
Q09472	1024
P04637	386
Q80ZA1	375
Q9H3D4	588
Q9H3D4	676
O15350	627
P51003	444
P51003	445
P51003	662
P51003	663
P09874	203
P09874	486
O42349	85
Q00288	309
P12004	164
P27815	358
Q08499-6	323
Q9NRA1	314
Q96FA3	202
Q96FA3	266
Q96FA3	295
Q96FA3	297
Q96FA3	303
O70343	183
P19632	33
Q8N2W9	35
Q8NEB9	840
Q13526	6
Q13526	63
Q6DJT9	244
Q6DJT9	263
Q6DJT9	353
Q9UPG8	250
Q9UPG8	269
Q9UPG8	356
Q05516	242
Q05516	387
Q05516	396
P29590	65
P29590	160
P29590	380
P29590	400
P29590	487
P29590	490
P29590	497
Q9H307	304
Q15054	258
Q15054	433
Q86U86	1293
Q07869	185
P37238	63
P37231	107
P37238	107
P37231	395
P37238-2	33
P37238-2	64
P37238-2	68
P37238-2	77
P37231-2	79
P37238-2	365
P37231-2	367
P06401	7
P06401	388
P06401	531
Q9HAZ2-4	568
Q92786	353
Q92786	556
O00232	92
P61289	6
P61289	12
P61289	14
Q9UKA9	137
P60484	254
P60484	266
P60484	289
P18031	335
P18031	347
Q60673	754
Q6NZI2	161
Q9ULU4	645
P43351	411
P43351	412
P43351	414
P49792	1414
P49792	1723
P49792	2255
P49792	2433
P49792	2513
P49792	2571
P49792	2592
P49792	2594
P49792	2618
P49792	2650
P49792	2723
P49792	2725
P46060	8
P46060	26
P46060	28
P46060	524
P46061	526
P10276	166
P10276	171
P10276	399
P06400	720
P29374	418
P29374	444
P29374	853
Q8IXT5	151
Q9UPN6	18
P49756	578
Q9UKL0	294
P0DJD0	1601
P0DJD1	1609
A6NKT7	1596
A6NKT7	1617
Q7Z3J3	691
Q7Z3J3	1596
Q7Z3J3	1617
Q99666	1595
Q99666	1616
O14715	1595
O14715	1616
P52565	138
Q86UR5	488
P48552	756
P48552	1154
Q13129	839
Q13129	1599
P35398	240
P23396	18
P23396	214
P23396	230
Q92766	615
Q9Y265	225
Q9Y230	456
P19793	108
P26447	22
P26447	96
Q9UBT2	190
Q9UBT2	236
Q9UBT2	257
Q9UBT2	271
Q9UBT2	275
Q9UBT2	540
Q9UBT2	611
Q9UBT2	613
Q9UBT2	617
Q9UBT2	623
Q9UBT2	630
Q15424	226
Q15424	231
Q15424	294
Q14151	225
Q14151	230
Q14151	293
Q14151	391
Q14151	517
Q14151	524
Q9NSC2	1086
Q9UJQ4-2	156
Q9UJQ4-2	316
Q9UJQ4-2	374
Q9UJQ4-2	401
Q9H0E3	785
O43290	94
O43290	141
O43290	709
O43290	742
Q01826	744
Q9UPW6	233
Q9UPW6	350
Q9Y6U3	299
O75396_VAR_060312	82
P16615	480
P16615	585
Q9NQR1	151
Q9NQR1	172
O75533	413
Q96B97	598
P34896	38
P34896	39
Q06124-2	590
Q96EB6	734
P12757	50
P12757	383
Q13485	113
Q13485	159
Q9WU42	668
P37840	6
P37840	10
P37840	12
P37840	21
P37840	23
P37840	34
P37840	45
P37840	60
P37840	80
P37840	96
P37840	102
Q8TAD8	30
P00441	76
P56693	55
P56693	246
P56693	357
P48431	245
P48432	247
P35712	404
P35712	417
BAA25296	61
BAA25296	254
BAA25296	376
P08047	16
P23497	297
P23497	387
P23497	396
Q02447	120
Q02447	551
Q15788	732
Q15788	774
Q15596	239
Q15596	731
Q15596	788
Q9Y6Q9	723
Q9Y6Q9	786
Q9Y6Q9	1194
P36956	123
P36956	418
P56720-1	98
Q12772	249
Q12772	464
P11831	147
P05455	41
P42224	703
Q13285	119
P33242	119
Q13285	194
P33242	194
Q8K400	285
Q8K400	298
Q8K400	766
Q5DQR4	279
Q5DQR4	309
P63165	7
P63165	16
P63165	17
P63165	25
P63165	37
P63165	39
P63165	46
P61956	5
P61956	7
P61956	11
P61956	42
P55854	11
P55854	41
Q6EEV6	11
Q15022	72
Q15022	73
Q15022	75
Q92797	361
Q92797	483
Q9NYJ8	329
Q16514	19
Q15542	14
P10636-8	340
O60907	560
Q9BZK7	497
Q9Y458	63
Q9Y458	271
O14776	503
O14776	608
Q924A0	297
Q13569	330
P56581	341
P41212	11
P41212	99
Q9NZI6	30
Q96FV9	595
Q13263	554
Q62318	554
Q62318	575
Q62318	676
Q13263	750
Q62318	750
Q13263	779
Q62318	779
Q13263	804
Q62318	804
Q9UPN9	776
Q9UPN9	793
Q92993	430
Q92993	451
P11387	103
P11387	117
P11387	153
P11387	391
P11387	436
P11388	1228
P11388	1240
Q02880	1271
Q9NS56	560
P10827-2	283
P63059-2	283
P10827-2	288
P10827-2	389
P63059-2	389
P10828	50
P10828	146
P10828	443
Q13428	755
O15164	723
Q9C035	10
Q9UHF7	1192
Q9UHF7	1201
Q9H0U9	156
P04818	292
P63279	14
P63279	49
P63279	146
P63279	153
P61086	14
P62988	11
P62988	63
Q9UHP3	99
Q9UHP3	141
Q96RU2	99
Q9Y3A2	235
P50552	286
P40337	171
O95785	1523
Q14191	496
P19544	73
P19544	177
O35426-2	276
O35426-2	297
Q01831	655
Q13426	210
P46937	97
P46937	280
P25490	203
P25490	288
P49750	858
Q9Y2K1	265
Q9Y2K1	328
Q8NAP3	43
Q96C00	286
O60315	391
O60315	866
Q9C0A1-2	150
Q9H2Y7	578
Q9H2Y7	911
Q9H2Y7	1200
O60481	248
Q5SVZ6	25
Q15072	157
Q15072	169
Q9UQR1	115
Q9UQR1	356
Q9UBW7	963
Q9UK13	423
Q9NYT6	193
Q5VZL5	250
Q5VZL5	273
Q8ND82	273
Q9UDV7	293
Q9UDV7	331
Q9UDV7	369
Q9ULJ3	40
Q9Y4E5	706
Q9Y462	187
P36508	411
Q2TB10	409
Q2QGD7	660
